# Supplementary material for: Development and characterization of 16 novel microsatellite markers by Transcriptome sequencing for Angelica dahurica and test for cross-species amplification
Source: BMC Plant Biol. 2020 Apr 8;20:152. doi: 10.1186/s12870-020-02374-8 (PMC7140362; doi:10.1186/s12870-020-02374-8)
Supplement: Supplementary file 1 — Additional file 1 Table S1. Raw Genotypic data for all individuals of 16 loci. [file 12870_2020_2374_MOESM1_ESM.xlsx]

## Sheet: Sheet1
Table S1 Raw Genotypic data for all individuals of 16 loci
Name of individuals						loci name
	AD2		AD10		AD8		AD7		AD9		AD1		AD17		AD14		AD4		AD11		AD12		AD19		AD22		AD23		AD24		AD26
BX1	160	162	118	122	140	152	131	137	129	135	111	111	157	163	111	111	100	100	133	139	131	131	131	134	87	87	133	133	0	0	118	123
BX2	160	164	116	118	140	146	131	137	111	123	114	117	151	154	111	111	100	100	139	142	126	131	131	131	87	93	133	133	114	114	118	118
BX3	156	162	118	126	146	152	137	143	129	135	114	117	151	163	111	114	94	102	139	142	131	131	131	134	87	87	133	133	114	114	118	118
BX4	162	174	118	130	152	158	131	131	111	111	117	117	154	154	111	114	92	102	136	139	126	126	131	134	87	87	0	0	0	0	118	118
BX5	158	162	118	122	140	152	137	137	105	117	114	117	154	160	111	114	92	102	139	142	131	131	134	134	87	87	0	0	0	0	118	118
BX6	158	162	118	128	152	152	131	131	111	129	114	114	154	154	111	114	92	102	142	142	126	126	131	131	87	87	133	133	111	114	118	123
BX7	158	158	118	134	152	152	131	131	105	135	114	117	157	163	111	114	92	100	139	142	126	131	128	131	84	87	133	133	114	114	118	118
BX8	158	158	118	126	152	152	131	131	105	123	114	114	154	160	111	114	92	102	136	142	126	131	131	134	87	87	133	133	114	114	118	118
BX9	158	162	118	126	152	152	131	131	111	147	114	114	157	157	111	114	92	100	142	142	126	126	131	131	87	93	133	133	111	114	118	118
BX10	156	174	118	126	152	152	131	131	111	123	114	114	154	160	111	114	92	100	139	142	126	131	131	137	87	87	133	133	114	114	118	118
BX11	160	160	118	134	152	158	131	131	117	129	114	117	157	163	111	114	92	102	139	142	126	126	131	131	87	87	0	0	117	117	118	118
BX12	158	158	118	134	152	158	131	131	105	111	114	114	154	160	111	114	92	100	139	139	126	126	134	134	90	90	0	0	0	0	118	123
BX13	158	158	118	122	146	152	131	131	117	129	117	117	154	160	111	114	92	100	136	139	131	131	134	134	87	90	133	133	114	114	118	123
BX14	158	164	118	122	152	152	131	131	129	129	114	117	154	157	108	111	94	102	139	139	126	131	128	134	87	87	133	133	117	117	118	123
BX15	158	164	118	122	146	152	131	143	111	129	117	120	151	154	111	117	94	102	139	139	126	131	131	134	87	87	133	133	114	114	118	123
BX16	158	176	118	122	152	158	137	143	111	129	114	114	157	157	111	114	92	100	139	142	126	131	131	131	87	99	133	133	108	114	118	118
BX17	158	158	118	126	152	158	131	131	117	129	114	114	160	163	111	114	92	100	139	139	126	131	134	134	87	87	133	133	108	114	118	118
BX18	158	158	122	126	152	158	131	131	129	129	114	114	157	163	111	114	94	102	139	139	131	131	125	134	87	87	133	133	108	114	118	118
BX19	158	158	118	122	152	158	131	143	129	129	114	114	157	157	111	114	92	100	133	139	126	131	131	134	87	87	133	133	108	114	0	0
BX20	158	162	122	126	152	158	131	143	129	129	114	114	154	157	111	114	92	102	139	139	126	131	131	134	87	90	133	133	111	111	118	118
BX21	162	164	118	134	152	152	131	131	123	129	114	114	157	157	111	117	92	102	133	139	126	126	131	134	87	87	133	133	108	111	118	123
BX22	160	172	118	128	140	152	131	137	129	129	114	120	151	157	111	114	90	98	139	142	131	131	134	134	84	87	133	133	114	114	118	118
BX23	172	174	118	134	152	164	131	137	129	147	114	117	154	154	111	118	92	100	133	139	126	131	125	134	87	93	133	133	108	114	118	118
BX24	154	162	118	122	152	152	131	137	123	129	114	117	154	154	111	117	92	102	133	139	126	126	134	137	87	90	0	0	0	0	118	118
AS1	156	162	124	126	152	152	131	155	111	111	114	114	148	151	111	111	92	100	142	142	126	131	125	134	87	90	133	136	114	114	118	118
AS2	0	0	118	126	152	152	131	131	111	117	114	114	154	154	111	111	92	100	139	142	126	126	125	131	87	93	136	136	114	114	118	118
AS3	0	0	118	132	146	152	131	131	111	123	111	123	148	157	111	114	102	102	133	139	126	126	134	134	87	90	0	0	0	0	118	123
AS4	158	166	124	130	152	152	137	137	117	117	114	114	148	151	111	117	92	102	139	142	126	126	131	134	87	87	133	136	108	114	118	118
AS5	158	160	124	126	152	152	131	131	111	111	114	114	151	154	111	114	92	102	139	142	126	126	131	134	87	87	136	136	108	114	118	118
AS6	158	162	118	124	152	152	131	131	117	117	114	114	151	154	111	117	102	102	139	142	131	131	131	131	87	87	133	133	108	114	118	118
AS7	156	158	128	132	152	152	131	137	111	117	114	114	151	154	111	117	102	126	139	139	126	126	128	134	84	87	0	0	108	114	118	118
AS8	156	164	124	136	140	152	131	137	111	117	114	114	154	154	111	117	92	102	139	139	131	131	128	128	87	87	136	136	114	114	118	118
AS9	158	158	124	128	152	152	131	131	111	111	114	114	151	154	111	114	100	100	142	142	126	126	125	128	87	90	133	136	117	117	118	118
AS10	156	166	124	128	146	152	131	137	111	117	114	114	148	151	111	117	92	100	133	142	126	131	125	128	87	90	136	136	114	114	118	118
AS11	154	154	124	126	152	152	131	131	111	111	114	114	148	151	111	123	92	100	139	139	126	131	131	131	87	90	133	136	0	0	118	118
AS12	154	154	118	126	152	152	131	131	117	117	114	114	148	151	111	114	92	100	139	142	126	126	125	131	87	90	133	136	0	0	118	118
AS13	158	172	124	126	152	152	131	131	111	111	114	114	151	154	111	114	92	100	142	142	126	126	125	128	87	90	133	136	108	114	118	118
AS14	162	164	126	130	152	164	131	137	117	117	114	120	151	154	111	117	92	100	139	142	131	131	125	131	87	90	136	136	0	0	118	118
AS15	156	166	118	126	152	152	131	137	117	117	114	120	154	154	111	120	92	100	139	142	126	131	125	128	87	90	136	136	108	114	118	118
AS16	158	174	124	126	152	152	131	137	111	111	114	120	154	154	111	117	92	100	142	142	126	131	128	131	87	90	133	133	108	114	118	118
AS17	156	156	126	130	146	152	131	131	117	123	114	120	148	154	111	120	100	100	139	142	126	131	131	131	87	90	136	136	108	114	118	118
KS1	160	160	118	136	152	158	131	137	111	117	114	120	145	151	111	111	100	100	139	142	131	131	131	131	87	93	133	133	114	114	118	123
KS2	158	160	118	136	158	158	131	137	111	117	120	120	151	151	111	111	100	100	142	142	126	131	131	131	87	87	133	133	114	114	118	118
KS3	162	162	118	136	152	152	131	131	111	111	120	120	145	151	111	114	100	100	139	142	126	131	131	131	87	90	133	133	114	117	118	118
KS4	158	162	120	128	158	158	131	131	123	141	120	120	145	154	111	117	100	100	142	142	131	131	131	131	87	90	133	133	114	117	118	118
KS5	158	162	120	128	158	158	131	131	123	141	114	120	145	154	111	114	100	100	133	142	126	131	128	131	87	90	142	142	111	114	118	123
KS6	158	162	118	136	146	152	131	131	99	111	120	120	145	145	111	114	100	100	139	139	131	131	128	128	87	94	133	133	108	114	118	118
KS7	162	162	118	136	158	158	131	137	111	111	120	120	145	151	108	111	100	100	142	142	126	131	131	131	87	90	133	133	114	114	118	118
KS8	158	162	118	120	158	158	131	131	123	141	120	120	145	154	111	114	100	100	133	142	131	131	128	131	87	90	133	133	114	114	118	118
KS9	158	158	118	128	158	158	131	131	123	123	120	120	145	145	111	114	100	100	142	142	131	131	131	131	87	94	133	133	108	114	118	118
KS10	162	188	118	136	152	152	131	137	111	111	114	120	145	151	111	114	102	102	139	142	131	131	128	131	87	90	133	133	114	114	118	123
KS11	162	162	118	136	146	152	131	131	99	111	120	120	145	154	111	114	100	100	127	139	131	131	125	128	87	87	142	142	111	114	118	123
KS12	162	162	118	136	152	152	131	131	111	111	114	120	151	151	111	114	102	102	139	139	131	131	128	131	87	93	133	133	108	114	118	123
KS13	162	162	118	136	152	158	131	137	111	111	120	120	145	151	111	114	92	100	139	142	126	131	128	131	87	93	133	133	114	114	118	118
KS14	162	162	118	136	146	146	131	131	99	99	120	120	154	154	111	114	102	102	127	139	131	131	125	128	87	87	133	142	111	114	118	123
KS15	162	162	118	136	146	152	131	131	99	111	120	120	145	154	111	114	102	102	127	139	0	0	125	128	87	90	142	142	111	114	118	123
KS16	162	162	120	120	158	158	131	131	141	141	120	120	145	145	111	117	102	102	133	133	131	131	128	128	84	87	133	133	114	114	118	118
KS17	162	162	118	136	152	152	131	137	111	111	114	120	145	151	108	111	94	102	139	142	131	131	131	131	87	93	133	133	111	114	118	118
KS18	162	162	128	128	146	158	131	131	99	123	117	120	154	154	111	117	102	102	127	133	131	131	128	128	87	87	0	0	0	0	118	118
KS19	0	0	118	136	146	152	131	131	99	111	120	120	145	154	111	114	102	102	127	127	126	131	125	128	87	87	133	142	111	114	118	123
KS20	160	162	118	136	152	152	131	131	111	111	114	120	145	151	111	114	102	104	139	139	131	131	128	131	87	93	133	133	114	117	118	118
KS21	162	188	118	136	158	158	131	131	111	111	114	120	151	151	111	114	102	104	139	142	126	131	128	131	87	90	133	133	108	114	118	123
KS22	158	162	120	128	158	158	131	131	123	141	120	120	145	154	111	117	102	104	133	142	131	131	128	131	87	90	133	133	114	117	118	118
KS23	162	188	118	136	152	158	131	131	111	117	114	120	145	145	108	111	102	102	139	142	131	131	128	131	87	93	133	133	114	114	118	123
KS24	162	162	118	136	158	158	131	131	111	117	114	120	145	151	108	111	102	102	139	139	131	131	128	131	87	93	133	133	108	114	118	123
CD1	156	156	118	124	152	158	137	137	111	117	114	114	148	154	111	111	100	100	133	139	126	126	128	134	87	90	133	133	108	114	118	118
CD2	136	140	132	132	0	0	137	137	111	117	114	114	151	154	117	117	92	100	130	130	0	0	128	134	87	87	133	133	114	114	118	118
CD3	154	168	140	140	152	152	137	137	123	129	114	114	148	154	111	111	102	102	139	139	126	126	134	134	87	87	133	133	114	114	118	118
CD4	156	168	118	124	152	158	137	137	117	117	114	114	154	154	111	111	102	102	133	139	126	131	128	131	87	90	133	133	108	114	118	118
CD5	156	168	118	124	152	152	137	137	117	147	114	114	154	154	111	111	102	102	133	139	126	126	131	134	87	90	133	133	108	114	118	118
CD6	170	170	124	132	152	152	137	137	117	129	114	114	154	154	111	111	102	102	133	139	126	126	134	134	90	93	133	133	108	114	118	118
CD7	170	170	118	124	152	152	137	137	117	117	114	114	148	154	111	111	102	102	133	139	126	126	128	134	84	87	130	136	117	117	118	118
CD8	156	158	118	132	146	152	137	137	117	117	114	114	154	154	111	111	102	102	133	133	126	126	134	134	84	87	133	133	108	114	118	118
CD9	158	158	0	0	152	158	137	137	105	117	114	120	151	154	111	111	102	102	133	133	126	131	128	140	90	93	133	133	108	114	118	118
CD10	156	156	118	124	152	152	137	137	111	117	114	114	154	157	111	111	102	102	139	139	126	131	134	134	87	87	133	133	114	114	118	118
CD11	156	156	118	124	152	158	137	137	117	117	114	114	154	154	111	111	102	102	139	139	126	131	128	134	87	87	133	133	108	114	118	118
CD12	166	168	118	124	152	152	137	137	111	117	114	114	148	154	111	111	102	102	133	139	126	126	134	134	87	94	136	136	108	114	118	118
CD13	168	168	118	124	152	152	137	137	111	129	114	114	148	154	111	111	102	102	139	139	126	126	134	134	87	90	133	133	108	114	118	118
CD14	158	170	122	132	152	158	137	137	117	159	114	120	154	154	111	111	102	102	133	133	126	126	131	134	87	90	133	133	108	114	118	118
CD15	158	168	118	124	152	152	137	137	117	129	114	114	148	154	111	111	102	102	133	139	126	131	131	134	84	87	133	133	108	114	118	118
CD16	0	0	118	124	152	164	137	137	117	117	114	114	148	154	111	111	102	102	133	133	126	131	131	134	87	87	133	133	108	114	118	118
CD17	158	158	118	124	152	158	137	137	117	117	114	114	148	151	111	111	102	102	139	139	126	126	128	134	87	90	133	133	108	114	118	118
CD18	156	158	118	124	152	152	137	137	117	117	114	114	148	154	111	111	102	102	133	139	126	126	131	134	84	87	133	133	108	114	118	118
CD19	156	156	118	126	152	164	137	137	117	117	114	120	151	154	111	111	102	102	133	139	126	126	134	134	87	87	133	133	108	114	118	118
CD20	156	170	118	124	152	152	137	137	117	123	114	114	148	154	111	111	102	102	133	139	126	126	134	134	84	90	133	133	108	114	118	118
CD21	168	170	118	132	152	164	137	137	105	117	114	114	148	148	111	111	102	102	139	139	126	131	128	134	84	87	133	133	108	114	118	118
CD22	156	156	118	128	152	152	137	137	111	117	114	114	148	148	111	111	102	102	133	139	126	131	131	134	87	90	133	133	108	114	118	118
CD23	156	158	118	118	152	152	137	137	111	123	114	120	154	154	111	111	102	102	133	139	126	126	128	134	87	96	133	133	108	114	118	118
CD24	168	168	118	124	146	152	137	137	99	117	114	114	151	154	111	111	102	102	139	139	126	126	134	134	87	96	133	133	108	114	118	118
Note：BX,AS,KS,CD indicate different sample collection sites
